# Supplementary material for: Genome-Wide Screening for Pathogenic Proteins and microRNAs Associated with Parasite–Host Interactions in Trypanosoma brucei
Source: Insects. 2022 Oct 22;13(11):968. doi: 10.3390/insects13110968 (PMC9695099; doi:10.3390/insects13110968)
Supplement: Supplementary file 1 [file insects-13-00968-s001.zip › insects-1954268-supplementary-minor - upload/Table S1 and S2.xlsx]

## Sheet: Table S1-TbrMam protein
	Query id	Subject id	% identity	alignment length	mismatches	gap openings	q. start	q. end	s. start	s. end	e-value	bit score
	PRPF8	XP_827386.1	41.2	2376	1312	33	36	2335	37	2403	0	1859
	MARS2	XP_822407.1	41.29	557	281	12	46	585	243	770	4e-126	391
	TPI1	XP_828627.1	54.36	241	106	3	12	249	11	250	6e-78	238
	AQP9	XP_827896.1	41	239	137	4	24	262	64	298	4e-56	185
	ATP5F1B	XP_843732.1	66.05	483	160	2	47	526	21	502	0	640
	ATP5F1A	XP_846363.1	46.85	508	244	8	18	514	10	502	7e-136	409
	ARF1	XP_827588.1	76.4	178	42	0	1	178	1	178	1e-102	295
	DNAJA2	XP_951689.1	46.5	357	173	7	4	355	6	349	5e-99	303
	GLRX2	XP_828228.1	42.53	87	50	0	60	146	4	90	8e-18	74.3
	DLD	XP_829730.1	52.3	457	210	8	56	509	26	477	5e-157	458
	PMM2	XP_822886.1	53.45	232	106	2	7	237	4	234	5e-81	245
	DYRK4	XP_828396.1	48.92	372	186	3	38	405	42	413	7e-121	365
	DEGS2	XP_845421.1	42.45	318	176	5	1	314	13	327	1e-78	246
	RAD51	XP_828893.1	70.29	313	92	1	28	339	61	373	4e-151	433
	RAB13	XP_846926.1	55.28	199	78	1	1	188	1	199	7e-76	229
	MDH2	XP_822509.1	52.83	318	141	5	19	333	3	314	2e-99	299
	PLK1	XP_846254.1	49.21	254	123	3	56	305	46	297	2e-79	267
	DDX43	XP_822905.1	40.72	469	257	8	171	631	38	493	3e-105	332
	HSP90AA2P	XP_823307.1	69.42	206	63	0	18	223	3	208	1e-96	303
	VCP	XP_822821.1	71.84	760	210	4	19	778	9	764	0	1136
	RAP1B	XP_828678.1	42.42	165	94	1	1	165	1	164	1e-38	133
	RAB5C	XP_828533.1	48.72	195	95	3	21	214	12	202	2e-55	177
	RPS12	XP_828505.1	42.59	108	62	0	17	124	32	139	2e-26	97.4
	RAB23	XP_823082.1	39.29	168	100	1	1	166	1	168	5e-39	136
	ARL3	XP_843937.1	58.19	177	73	1	1	177	1	176	3e-72	218
	ACTG1	XP_827206.1	72.53	375	101	2	2	375	3	376	0	596
	TUBB4A	XP_001218939.1	86.25	429	59	0	1	429	1	429	0	781
	PABPC1	XP_827358.1	39.79	377	210	9	12	380	10	377	2e-77	258
	PPP1CB	XP_828883.1	75	300	75	0	5	304	2	301	3e-177	496
	HSPA6	XP_829198.1	71.69	611	170	3	6	613	4	614	0	913
	ARPC4	XP_951567.1	46.15	156	75	1	8	154	8	163	4e-44	145
	ACTR3	XP_803841.1	48.79	414	201	3	6	414	4	411	1e-147	428
	ACTR2	XP_828050.1	47.34	395	195	4	9	391	7	400	1e-137	402
	RAN	XP_843706.1	72.2	205	57	0	11	215	13	217	2e-108	313
	RAB18	XP_829582.1	55.48	155	67	2	9	162	8	161	8e-51	165
	HSPA5	XP_828838.1	64.64	642	221	6	1	639	4	642	0	807
	CTSL	XP_845221.1	40.23	343	177	15	3	333	13	339	2e-62	207
	MAPK1	XP_823410.1	42.6	338	187	4	24	358	21	354	9e-93	285
	HSPA9	XP_845498.1	61.15	610	233	4	46	654	20	626	0	782
	POLR1A	XP_847339.1	49.53	107	42	4	1172	1278	1171	1265	8e-18	89
	STK25	XP_847403.1	48.66	261	127	4	15	270	15	273	9e-77	248
	MAPK15	XP_822760.1	47.83	391	176	5	1	366	1	388	8e-122	368
	BRSK2	XP_846924.1	43.33	270	147	2	16	279	7	276	2e-77	253
	RPL10A	XP_829035.1	58.6	215	87	1	3	217	2	214	4e-78	236
	GCLC	XP_823442.1	44.3	377	181	6	236	609	306	656	4e-94	306
	UQCRFS1	XP_827610.1	42.07	164	83	3	112	274	143	295	5e-38	136
	PPP4C	XP_829753.1	64.45	301	106	1	7	307	4	303	4e-147	418
	NEK1	XP_822306.1	51.55	258	125	0	1	258	1	258	7e-91	311
	SOD2	XP_829560.1	42.42	198	101	5	27	217	4	195	3e-46	154
	TOP2B	XP_829219.1	44.59	1202	594	17	50	1207	5	1178	0	1011
	GLRX5	XP_803662.1	40.59	101	59	1	43	143	109	208	1e-24	95.5
	PGK1	XP_001218773.1	43.75	432	209	9	1	414	1	416	2e-112	339
	PEX6	XP_845062.1	51.52	328	138	7	672	979	649	975	2e-90	311
	DHX15	XP_844789.1	51.78	674	295	8	116	771	20	681	0	698
	SAR1B	XP_845120.1	52.63	190	89	1	8	197	3	191	9e-70	213
	MVP	XP_845116.1	49.41	850	401	9	7	850	4	830	0	767
	DYNLL2	XP_828164.1	84.09	88	14	0	2	89	3	90	6e-53	162
	DDX21	XP_845112.1	40.9	511	293	6	188	693	47	553	1e-130	405
	CUTA	XP_844582.1	44	100	56	0	69	168	3	102	3e-28	103
	AFG3L2	XP_844480.1	44.82	473	250	7	292	758	251	718	5e-127	399
	FTSJ3	XP_951645.1	45.21	334	175	4	1	327	1	333	3e-84	290
	KIF24	XP_803668.1	48.68	417	188	8	223	633	144	540	7e-112	369
	TPPP2	XP_844424.1	39.37	127	63	7	6	131	2	115	4e-16	71.2
	KIF3A	XP_844883.1	42.7	459	236	8	11	463	8	445	2e-102	339
	UBE2D1	XP_844774.1	72.97	148	39	1	1	147	1	148	4e-81	238
	SDHA	XP_847488.1	58.95	626	236	5	41	664	3	609	0	759
	CYB5R3	XP_828456.1	43.37	309	155	8	8	301	3	306	3e-76	238
	YWHAE	XP_829017.1	56.28	231	98	1	2	232	29	256	1e-89	268
	PREP	XP_823036.1	44.18	713	375	14	2	708	1	696	0	591
	UNG	XP_827880.1	45.28	265	136	5	55	311	25	288	9e-65	207
	DNAJC27	XP_829353.1	45.31	192	81	3	16	183	21	212	7e-48	160
	CTSB	XP_845179.1	44.94	316	150	11	26	330	32	334	7e-82	254
	METAP2	XP_822400.1	51.72	435	175	4	75	478	33	463	3e-156	454
	PRDX1	XP_826972.1	62.76	196	73	0	1	196	1	196	7e-95	277
	RPL36A	XP_951743.1	62.5	104	34	3	1	102	1	101	2e-34	116
	DYNC2H1	XP_844206.1	39.49	4153	2346	55	204	4305	195	4231	0	3005
	CLPX	XP_829285.1	44.64	56	31	0	288	343	86	141	5e-09	57.8
	HBS1L	XP_822466.1	42.02	426	239	4	261	682	8	429	2e-113	351
	GSPT1	XP_828690.1	47.44	430	216	6	72	494	258	684	6e-129	393
	IFT88	XP_828263.1	44.85	660	343	7	92	738	87	738	0	587
	TOP1MT	XP_844283.1	46.05	456	230	7	52	506	73	513	5e-133	406
	PPA2	XP_828780.1	43.43	251	120	7	37	279	170	406	3e-60	200
	ATP6V0C	XP_822280.1	53.33	150	67	1	8	154	31	180	2e-51	164
	GPX4	XP_845738.1	43.71	167	88	4	30	193	4	167	2e-39	134
	CCNA2	XP_829729.1	41.92	167	81	3	164	317	77	240	2e-30	120
	CDK3	XP_822746.1	58.13	289	118	2	2	288	21	308	4e-125	363
	CKS1B	XP_829696.1	70.59	68	20	0	5	72	28	95	2e-32	109
	SRP54	XP_828615.1	53.05	492	219	5	1	488	1	484	0	528
	DNM1L	XP_844064.1	43.27	550	279	10	1	535	1	532	2e-137	422
	TK1	XP_822346.1	48.9	182	90	3	14	192	200	381	9e-52	175
	ABCE1	XP_822420.1	64.14	594	212	1	4	597	13	605	0	829
	CMPK1	XP_827176.1	39.8	196	110	3	2	196	6	194	3e-47	155
	AP1M1	XP_845941.1	48.15	432	210	6	3	422	2	431	1e-137	404
	HDAC1	XP_822424.1	46.67	315	159	4	28	334	31	344	5e-101	310
	PSMD14	XP_822556.1	53.63	289	124	4	26	309	22	305	1e-101	303
	PSMD6	XP_829660.1	38.94	357	211	3	34	386	43	396	9e-87	271
	PSMD11	XP_951546.1	42.39	368	208	3	26	390	27	393	5e-84	268
	PSMD3	XP_828297.1	43	300	157	6	236	530	33	323	5e-69	226
	TCP1	XP_829733.1	56.57	502	213	1	44	540	1	502	0	573
	TUBG1	XP_843687.1	67.86	448	136	4	1	444	1	444	0	639
	PIGK	XP_827869.1	42.62	237	134	1	25	259	9	245	1e-64	211
	CDK5	XP_822365.1	54.73	296	122	2	3	287	4	298	1e-111	327
	FBP1	XP_827196.1	45.96	322	163	5	12	325	9	327	1e-91	280
	MOB1A	XP_846181.1	52.71	203	96	0	9	211	11	213	7e-80	240
	MDH1	XP_829190.1	50.81	309	147	3	6	313	7	311	1e-99	300
	CLTC	XP_822847.1	39.06	1700	984	21	6	1672	4	1684	0	1268
	DIS3	XP_828826.1	39.6	894	478	18	26	873	26	903	0	652
	PUM2	XP_823383.1	46.07	280	142	5	708	982	404	679	6e-70	249
	CSNK2A1	XP_827629.1	59.75	323	130	0	2	324	5	327	3e-136	396
	GOT2	XP_828584.1	48.35	393	198	2	38	430	1	388	2e-134	394
	GOT1	XP_822615.1	45.91	379	196	4	35	413	32	401	6e-113	339
	RPL10	XP_827175.1	62.74	212	79	0	1	212	1	212	3e-95	279
	MLH1	XP_847514.1	42.62	359	181	3	8	341	4	362	5e-92	308
	CDKL2	XP_829736.1	50.83	303	146	2	1	303	1	300	2e-106	333
	PSMB4	XP_844193.1	43.2	206	116	1	50	255	1	205	1e-52	172
	PPP5C	XP_827850.1	49.15	470	232	4	23	490	2	466	2e-154	451
	RABL2B	XP_829561.1	56.45	186	77	3	11	192	9	194	2e-67	208
	G6PD	XP_822502.1	49.37	478	228	8	34	502	71	543	1e-156	460
	PSMB5	XP_822850.1	59.56	225	87	2	39	262	88	309	4e-93	279
	KIFC3	XP_827967.1	49.03	361	176	5	416	771	457	814	4e-98	325
	SNU13	XP_803820.1	57.26	124	53	0	4	127	3	126	8e-48	151
	PSMA4	XP_846065.1	54.46	224	95	2	1	218	1	223	4e-83	253
	PRDX3	XP_847032.1	60.29	204	78	2	51	253	23	224	6e-89	265
	SNRPD2	XP_951729.1	41.38	87	40	2	27	113	32	107	7e-14	62.8
	SNRPD1	XP_845935.1	43.04	79	45	0	3	81	9	87	5e-15	65.9
	SNRPF	XP_827316.1	50	72	34	1	7	78	6	75	1e-14	63.2
	PSMC5	XP_823196.1	74.16	387	97	3	23	406	22	408	0	585
	PSMC3	XP_845878.1	59.12	411	166	2	31	439	35	445	2e-173	496
	PSMC6	XP_822601.1	64.91	379	131	2	5	382	14	391	0	514
	PSMC4	XP_845231.1	66.5	394	131	1	25	417	9	402	0	557
	PSMC1	XP_828455.1	71.3	439	115	6	10	440	2	437	0	596
	PSMC2	XP_845873.1	63.76	425	150	2	11	433	15	437	0	558
	PSMA3	XP_843674.1	47.81	228	118	1	5	232	3	229	7e-72	222
	ENO2	XP_822542.1	62.76	427	151	5	1	423	1	423	0	530
	NAA10	XP_828529.1	60.67	150	58	1	1	149	1	150	3e-61	194
	TUBE1	XP_822372.1	41.15	486	258	10	3	470	4	479	4e-123	370
	RAB11A	XP_847264.1	43.72	215	114	3	6	213	2	216	7e-63	197
	AP2B1	XP_823038.1	38.94	583	345	6	4	582	22	597	1e-125	399
	CKB	XP_827001.1	47.2	339	165	6	30	365	27	354	9e-91	279
	COPB2	XP_951740.1	43.07	794	448	4	11	802	9	800	0	718
	NME1	XP_829670.1	67.79	149	48	0	4	152	3	151	2e-73	219
	MCM7	XP_829671.1	39.78	734	394	13	5	718	25	730	4e-165	496

## Sheet: Table S2-edge betweenness
No.	Edge Betweenness	interaction	name
1	600	interacts with	tbr-miR-3613-5p (interacts with) IDH1
2	450.226	interacts with	tbr-miR-3960 (interacts with) IDH1
3	409.104	interacts with	tbr-miR-3155b (interacts with) IDH1
4	379.835	interacts with	tbr-miR-3960 (interacts with) UBA52
5	354.91	interacts with	tbr-miR-4472 (interacts with) AK1
6	313.212	interacts with	tbr-miR-1306-3p (interacts with) RPS27A
7	311.073	interacts with	tbr-miR-4418 (interacts with) SUCLG1
8	306.539	interacts with	tbr-miR-1306-3p (interacts with) GAPDH
9	302	interacts with	tbr-miR-6126 (interacts with) MAGI2
10	302	interacts with	tbr-miR-6126 (interacts with) PDE2A
11	302	interacts with	tbr-miR-574-5p (interacts with) PPIB
12	302	interacts with	tbr-miR-574-5p (interacts with) CETN1
13	302	interacts with	tbr-miR-574-5p (interacts with) SPAG6
14	302	interacts with	tbr-miR-3960 (interacts with) RAB6A
15	302	interacts with	tbr-miR-3960 (interacts with) ATP6V1B2
16	302	interacts with	tbr-miR-3960 (interacts with) UFC1
17	302	interacts with	tbr-miR-3960 (interacts with) TUBA3D
18	302	interacts with	tbr-miR-3960 (interacts with) RCE1
19	302	interacts with	tbr-miR-3613-5p (interacts with) HSPA2
20	302	interacts with	tbr-miR-1306-3p (interacts with) PPIAL4F
21	302	interacts with	tbr-miR-1306-3p (interacts with) PPIAL4D
22	302	interacts with	tbr-miR-1306-3p (interacts with) PPIAL4E
23	302	interacts with	tbr-miR-1306-3p (interacts with) PPIAL4A
24	302	interacts with	tbr-miR-1306-3p (interacts with) PPIAL4H
25	302	interacts with	tbr-miR-10400-5p (interacts with) GALE
26	287.445	interacts with	tbr-miR-4472 (interacts with) GPX1
27	273.89	interacts with	tbr-miR-4472 (interacts with) PRDX3
28	272.831	interacts with	tbr-miR-10400-5p (interacts with) NDUFV1
29	270.691	interacts with	tbr-miR-4472 (interacts with) RAB1B
30	265.759	interacts with	tbr-miR-4472 (interacts with) GPX3
31	263.792	interacts with	tbr-miR-3155b (interacts with) IDH2
32	259.202	interacts with	tbr-miR-1306-3p (interacts with) METAP2
33	256.987	interacts with	tbr-miR-574-5p (interacts with) GAPDH
34	250.197	interacts with	tbr-miR-574-5p (interacts with) UBA52
35	247.349	interacts with	tbr-miR-4472 (interacts with) POTEI
36	233.973	interacts with	tbr-miR-3960 (interacts with) CIAO2A
37	231.826	interacts with	tbr-miR-3155b (interacts with) ARF4
38	231.152	interacts with	tbr-miR-3960 (interacts with) TUBA4A
39	230.489	interacts with	tbr-miR-1306-3p (interacts with) CIAO2A
40	228.4	interacts with	tbr-miR-4418 (interacts with) NAA11
41	226.552	interacts with	tbr-miR-3960 (interacts with) ARF5
42	224.006	interacts with	tbr-miR-626 (interacts with) RPL15
43	221.183	interacts with	tbr-miR-4472 (interacts with) MAT2A
44	219.205	interacts with	tbr-miR-1306-3p (interacts with) RPS3
45	217.771	interacts with	tbr-miR-4472 (interacts with) RBX1
46	213.386	interacts with	tbr-miR-4472 (interacts with) TUBA1C
47	212.92	interacts with	tbr-miR-6126 (interacts with) CSNK1A1
48	212.601	interacts with	tbr-miR-3960 (interacts with) CALML3
49	212.528	interacts with	tbr-miR-3960 (interacts with) TUBB6
50	212.036	interacts with	tbr-miR-6126 (interacts with) SRCAP
51	211.851	interacts with	tbr-miR-4472 (interacts with) ACTB
52	210.29	interacts with	tbr-miR-3155b (interacts with) GPX2
53	210.238	interacts with	tbr-miR-4472 (interacts with) PPIE
54	203.744	interacts with	tbr-miR-3960 (interacts with) RBX1
55	203.634	interacts with	tbr-miR-3960 (interacts with) DDX6
56	203.538	interacts with	tbr-miR-3155b (interacts with) CSNK1D
57	203.305	interacts with	tbr-miR-4472 (interacts with) CCT5
58	202.077	interacts with	tbr-miR-4472 (interacts with) DRG1
59	200.986	interacts with	tbr-miR-3155b (interacts with) PMS1
60	200.155	interacts with	tbr-miR-6126 (interacts with) PSMC5
61	198.695	interacts with	tbr-miR-574-5p (interacts with) TUBB1
62	198.387	interacts with	tbr-miR-574-5p (interacts with) UBE2D3
63	198.327	interacts with	tbr-miR-1306-3p (interacts with) RUVBL2
64	196.294	interacts with	tbr-miR-4472 (interacts with) MSH2
65	196.108	interacts with	tbr-miR-4472 (interacts with) CALM3
66	195.35	interacts with	tbr-miR-4472 (interacts with) MCCC2
67	191.775	interacts with	tbr-miR-1306-3p (interacts with) PSMC1
68	191.106	interacts with	tbr-miR-4472 (interacts with) NFS1
69	188.717	interacts with	tbr-miR-4472 (interacts with) CSNK1D
70	185.515	interacts with	tbr-miR-3960 (interacts with) RAB2A
71	185.464	interacts with	tbr-miR-3155b (interacts with) UBE2C
72	184.344	interacts with	tbr-miR-3960 (interacts with) CFAP20
73	184.175	interacts with	tbr-miR-1306-3p (interacts with) TUBB1
74	183.244	interacts with	tbr-miR-3155b (interacts with) EEF1A1
75	183.205	interacts with	tbr-miR-6126 (interacts with) PDXK
76	183.113	interacts with	tbr-miR-6126 (interacts with) RPS28
77	183.112	interacts with	tbr-miR-3960 (interacts with) RPS15A
78	182.054	interacts with	tbr-miR-574-5p (interacts with) ENO2
79	182.052	interacts with	tbr-miR-1277-5p (interacts with) DYNLL2
80	181.946	interacts with	tbr-miR-574-5p (interacts with) PPP1CB
81	180.727	interacts with	tbr-miR-4472 (interacts with) MAT1A
82	179.888	interacts with	tbr-miR-4472 (interacts with) UBA52
83	178.799	interacts with	tbr-miR-4472 (interacts with) LSM8
84	178.391	interacts with	tbr-miR-3960 (interacts with) CSNK1A1
85	178.141	interacts with	RPL39L (interacts with) UBA52
86	176.401	interacts with	tbr-miR-3960 (interacts with) RPL15
87	176.4	interacts with	tbr-miR-6126 (interacts with) RRM2
88	175.906	interacts with	tbr-miR-4472 (interacts with) RAD51
89	175.095	interacts with	tbr-miR-3155b (interacts with) ABCE1
90	173.755	interacts with	G6PD (interacts with) GAPDH
91	172.491	interacts with	tbr-miR-3960 (interacts with) ARPC4
92	170.456	interacts with	GAPDH (interacts with) PRDX1
93	170.282	interacts with	tbr-miR-3155b (interacts with) PPIAL4C
94	170.282	interacts with	tbr-miR-3155b (interacts with) PPIAL4G
95	170.282	interacts with	tbr-miR-3155b (interacts with) TUBB3
96	170.282	interacts with	tbr-miR-3155b (interacts with) MRE11
97	170.254	interacts with	tbr-miR-1306-3p (interacts with) ARL17B
98	169.565	interacts with	tbr-miR-574-5p (interacts with) MSH2
99	169.427	interacts with	tbr-miR-3155b (interacts with) RAB35
100	169.27	interacts with	tbr-miR-6126 (interacts with) CIAO2A
101	168.616	interacts with	tbr-miR-1306-3p (interacts with) RPL15
102	168.227	interacts with	tbr-miR-1306-3p (interacts with) CETN2
103	167.928	interacts with	tbr-miR-574-5p (interacts with) TUBG1
104	167.685	interacts with	tbr-miR-3960 (interacts with) MAT1A
105	167.656	interacts with	tbr-miR-4472 (interacts with) HSP90AA1
106	166.281	interacts with	tbr-miR-4418 (interacts with) UBA52
107	165.743	interacts with	tbr-miR-4472 (interacts with) ODC1
108	165.163	interacts with	tbr-miR-4472 (interacts with) PDXK
109	164.911	interacts with	tbr-miR-10400-5p (interacts with) ARL2
110	164.724	interacts with	tbr-miR-574-5p (interacts with) RAB35
111	163.602	interacts with	tbr-miR-3960 (interacts with) RAB18
112	163.564	interacts with	tbr-miR-1306-3p (interacts with) H2AZ2
113	162.733	interacts with	GAPDH (interacts with) RAB2A
114	162.679	interacts with	CKS1B (interacts with) RBX1
115	161.672	interacts with	tbr-miR-4472 (interacts with) DYNLL2
116	161.66	interacts with	tbr-miR-1306-3p (interacts with) ARF3
117	161.41	interacts with	tbr-miR-1306-3p (interacts with) ARL3
118	161.114	interacts with	tbr-miR-4308 (interacts with) RRM2B
119	159.728	interacts with	tbr-miR-3960 (interacts with) ARPC5
120	159.659	interacts with	tbr-miR-1306-3p (interacts with) PDXK
121	159.089	interacts with	tbr-miR-6126 (interacts with) AHCY
122	159.072	interacts with	tbr-miR-4472 (interacts with) UBE2E3
123	159.062	interacts with	tbr-miR-1306-3p (interacts with) ARPC5
124	158.952	interacts with	tbr-miR-4472 (interacts with) TUBB
125	158.336	interacts with	tbr-miR-3155b (interacts with) DNAJB7
126	157.503	interacts with	tbr-miR-574-5p (interacts with) RAB6B
127	157.15	interacts with	tbr-miR-1306-3p (interacts with) RPS28
128	156.827	interacts with	tbr-miR-3960 (interacts with) PSMC1
129	156.395	interacts with	tbr-miR-4472 (interacts with) RPL15
130	155.748	interacts with	tbr-miR-1306-3p (interacts with) UBE2D3
131	154.832	interacts with	tbr-miR-574-5p (interacts with) CSNK1A1
132	153.963	interacts with	tbr-miR-1306-3p (interacts with) PPIAL4C
133	153.963	interacts with	tbr-miR-1306-3p (interacts with) PPIAL4G
134	153.963	interacts with	tbr-miR-1306-3p (interacts with) TUBB3
135	153.963	interacts with	tbr-miR-1306-3p (interacts with) MRE11
136	153.731	interacts with	tbr-miR-4472 (interacts with) ARF3
137	153.551	interacts with	tbr-miR-3960 (interacts with) ARL17B
138	153.181	interacts with	tbr-miR-4472 (interacts with) CALM1
139	151.887	interacts with	tbr-miR-4472 (interacts with) ARL17B
140	151.348	interacts with	tbr-miR-4472 (interacts with) LSM5
141	151.235	interacts with	tbr-miR-4472 (interacts with) LSM4
142	150.729	interacts with	tbr-miR-574-5p (interacts with) DNAJB7
143	150.286	interacts with	tbr-miR-4472 (interacts with) HSBP1
144	149.723	interacts with	tbr-miR-6126 (interacts with) GPX2
145	149.112	interacts with	tbr-miR-3960 (interacts with) ARF3
146	149.035	interacts with	tbr-miR-4418 (interacts with) CFAP20
147	148.697	interacts with	tbr-miR-1306-3p (interacts with) POTEI
148	148.373	interacts with	tbr-miR-3155b (interacts with) RPL15
149	148.279	interacts with	tbr-miR-4472 (interacts with) POLR2F
150	147.019	interacts with	tbr-miR-3960 (interacts with) POLR2F
151	146.519	interacts with	PEX2 (interacts with) UBE2D3
152	146.466	interacts with	tbr-miR-3155b (interacts with) PDXK
153	146.31	interacts with	tbr-miR-1306-3p (interacts with) LSM5
154	146.131	interacts with	tbr-miR-574-5p (interacts with) ARPC5
155	146.113	interacts with	tbr-miR-3960 (interacts with) H2AZ2
156	143.525	interacts with	tbr-miR-10400-5p (interacts with) CSNK1A1
157	143.036	interacts with	tbr-miR-4472 (interacts with) EEF1A1
158	142.306	interacts with	tbr-miR-3155b (interacts with) UBE2D3
159	141.697	interacts with	tbr-miR-10400-5p (interacts with) PEX2
160	141.354	interacts with	tbr-miR-3960 (interacts with) NFS1
161	141.169	interacts with	tbr-miR-4472 (interacts with) H2AZ2
162	141.08	interacts with	tbr-miR-4418 (interacts with) TUBG1
163	140.222	interacts with	tbr-miR-6126 (interacts with) POLR2F
164	139.649	interacts with	tbr-miR-3155b (interacts with) LSM3
165	139.565	interacts with	tbr-miR-574-5p (interacts with) PDXK
166	139.172	interacts with	tbr-miR-3155b (interacts with) PPP4C
167	139.124	interacts with	tbr-miR-574-5p (interacts with) CSNK1D
168	138.594	interacts with	tbr-miR-574-5p (interacts with) H2AZ2
169	138.126	interacts with	tbr-miR-4418 (interacts with) ARL3
170	137.842	interacts with	tbr-miR-574-5p (interacts with) POLR2F
171	137.175	interacts with	CCT5 (interacts with) TUBB6
172	136.746	interacts with	tbr-miR-574-5p (interacts with) DYNLL2
173	136.303	interacts with	tbr-miR-574-5p (interacts with) MAT2A
174	136.251	interacts with	tbr-miR-574-5p (interacts with) MAT1A
175	135.792	interacts with	tbr-miR-4472 (interacts with) RAB18
176	134.899	interacts with	tbr-miR-3155b (interacts with) UBE2N
177	134.796	interacts with	tbr-miR-3155b (interacts with) RAB1B
178	134.351	interacts with	MSH2 (interacts with) PMS1
179	134.178	interacts with	tbr-miR-4418 (interacts with) RAB6B
180	133.663	interacts with	tbr-miR-4418 (interacts with) RBX1
181	132.471	interacts with	tbr-miR-10400-5p (interacts with) GPX2
182	132.333	interacts with	tbr-miR-1277-5p (interacts with) CIAO2A
183	131.598	interacts with	tbr-miR-1306-3p (interacts with) RPL37A
184	130.483	interacts with	tbr-miR-4472 (interacts with) LSM3
185	130.167	interacts with	tbr-miR-3155b (interacts with) HSPA9
186	130.118	interacts with	tbr-miR-4472 (interacts with) ARPC5
187	129.89	interacts with	tbr-miR-10400-5p (interacts with) PRDX1
188	129.183	interacts with	tbr-miR-3155b (interacts with) PSMC1
189	128.725	interacts with	tbr-miR-10400-5p (interacts with) PSMC1
190	128.322	interacts with	tbr-miR-4472 (interacts with) HSP90AB1
191	127.848	interacts with	ARL2 (interacts with) TUBB1
192	127.527	interacts with	tbr-miR-3155b (interacts with) RPL10
193	126.417	interacts with	RPS27A (interacts with) UBE2D2
194	126.221	interacts with	RPS27A (interacts with) UBE2C
195	126.196	interacts with	tbr-miR-6126 (interacts with) GPX1
196	125.994	interacts with	RUVBL2 (interacts with) SRCAP
197	125.892	interacts with	tbr-miR-4472 (interacts with) NSA2
198	125.535	interacts with	tbr-miR-4418 (interacts with) CALM2
199	125.428	interacts with	tbr-miR-3960 (interacts with) PSMC2
200	124.242	interacts with	RBX1 (interacts with) UBE2D2
201	123.978	interacts with	AHCY (interacts with) MAT1A
202	123.859	interacts with	tbr-miR-574-5p (interacts with) RPL39L
203	123.816	interacts with	tbr-miR-3960 (interacts with) HSBP1
204	122.551	interacts with	tbr-miR-3960 (interacts with) UBE2E1
205	122.119	interacts with	tbr-miR-10400-5p (interacts with) DDX6
206	122.033	interacts with	ACTB (interacts with) ARPC4
207	121.451	interacts with	tbr-miR-574-5p (interacts with) MCCC2
208	120.607	interacts with	tbr-miR-574-5p (interacts with) LSM3
209	120.294	interacts with	tbr-miR-6126 (interacts with) NAA11
210	120.174	interacts with	tbr-miR-4472 (interacts with) RPS27L
211	120.163	interacts with	tbr-miR-4472 (interacts with) UBE2D4
212	120.007	interacts with	tbr-miR-10400-5p (interacts with) ARPC5
213	120.004	interacts with	CCT5 (interacts with) PPP4C
214	119.968	interacts with	tbr-miR-4472 (interacts with) DDX6
215	119.485	interacts with	tbr-miR-574-5p (interacts with) LSM8
216	119.231	interacts with	tbr-miR-1306-3p (interacts with) TRIM23
217	118.675	interacts with	tbr-miR-10400-5p (interacts with) RAB18
218	118.399	interacts with	tbr-miR-10400-5p (interacts with) ARL17B
219	118.23	interacts with	tbr-miR-574-5p (interacts with) RAB18
220	117.64	interacts with	tbr-miR-4418 (interacts with) ARL17B
221	117.254	interacts with	IDH2 (interacts with) SUCLG1
222	117.113	interacts with	tbr-miR-4418 (interacts with) DYNLL2
223	117.109	interacts with	tbr-miR-6126 (interacts with) TUBG1
224	116.243	interacts with	tbr-miR-3960 (interacts with) LSM5
225	116.158	interacts with	HSP90AA1 (interacts with) RUVBL2
226	115.625	interacts with	tbr-miR-4472 (interacts with) PSMC4
227	115.409	interacts with	TRIM23 (interacts with) UBA52
228	115.386	interacts with	tbr-miR-574-5p (interacts with) CALM3
229	115.263	interacts with	tbr-miR-574-5p (interacts with) NSA2
230	115.123	interacts with	tbr-miR-1306-3p (interacts with) UBE2E3
231	115.038	interacts with	tbr-miR-10400-5p (interacts with) RPL11
232	114.319	interacts with	tbr-miR-4418 (interacts with) PPIA
233	114.105	interacts with	tbr-miR-3155b (interacts with) ARPC5
234	113.352	interacts with	tbr-miR-551b-3p (interacts with) IDH1
235	113.147	interacts with	tbr-miR-6126 (interacts with) TUBA4A
236	112.911	interacts with	CCT5 (interacts with) TUBB1
237	111.981	interacts with	tbr-miR-4472 (interacts with) DYRK2
238	111.749	interacts with	AK1 (interacts with) RRM2B
239	111.184	interacts with	tbr-miR-3960 (interacts with) RPL23
240	110.777	interacts with	tbr-miR-574-5p (interacts with) CALM1
241	109.361	interacts with	tbr-miR-3155b (interacts with) HSBP1
242	109.283	interacts with	tbr-miR-6126 (interacts with) RAB2A
243	109.106	interacts with	tbr-miR-10400-5p (interacts with) CKS1B
244	108.99	interacts with	tbr-miR-4308 (interacts with) RPS3
245	107.75	interacts with	tbr-miR-4472 (interacts with) RPL11
246	107.261	interacts with	tbr-miR-3155b (interacts with) PPIA
247	107.062	interacts with	tbr-miR-4418 (interacts with) PPIE
248	106.843	interacts with	tbr-miR-4711-3p (interacts with) METAP2
249	106.736	interacts with	tbr-miR-1306-3p (interacts with) PPIA
250	106.731	interacts with	tbr-miR-3155b (interacts with) H2AZ2
251	106.684	interacts with	CETN2 (interacts with) MSH2
252	106.625	interacts with	tbr-miR-3155b (interacts with) ARL17B
253	106.219	interacts with	ACTB (interacts with) RUVBL2
254	105.895	interacts with	tbr-miR-4418 (interacts with) MSH2
255	105.62	interacts with	ABCE1 (interacts with) DRG1
256	104.794	interacts with	tbr-miR-10400-5p (interacts with) LSM3
257	104.743	interacts with	tbr-miR-3155b (interacts with) UBE2E1
258	104.503	interacts with	CSNK1D (interacts with) PPP1CB
259	104.292	interacts with	tbr-miR-574-5p (interacts with) LSM4
260	104.262	interacts with	tbr-miR-4472 (interacts with) VCP
261	104.033	interacts with	ARF5 (interacts with) RAB1B
262	103.491	interacts with	tbr-miR-4418 (interacts with) CSNK1A1
263	103.395	interacts with	tbr-miR-574-5p (interacts with) RPL37A
264	102.932	interacts with	tbr-miR-10400-5p (interacts with) OGG1
265	102.771	interacts with	G6PD (interacts with) IDH1
266	102.708	interacts with	tbr-miR-3155b (interacts with) ARF3
267	102.541	interacts with	CSNK1D (interacts with) PPP1CC
268	101.386	interacts with	tbr-miR-4418 (interacts with) DDX6
269	100.822	interacts with	CETN2 (interacts with) TUBA4A
270	100.659	interacts with	tbr-miR-551b-3p (interacts with) ARL17B
271	99.3379	interacts with	RAD51 (interacts with) UBA52
272	98.3544	interacts with	tbr-miR-10400-5p (interacts with) UBE2D3
273	97.8111	interacts with	ENO2 (interacts with) GAPDH
274	97.1974	interacts with	tbr-miR-3960 (interacts with) UBE2D4
275	97.1158	interacts with	tbr-miR-4418 (interacts with) PPP1CC
276	96.4595	interacts with	tbr-miR-574-5p (interacts with) RPL39
277	96.3023	interacts with	tbr-miR-4711-3p (interacts with) CSNK1A1
278	94.945	interacts with	tbr-miR-10400-5p (interacts with) ARL3
279	93.7991	interacts with	OGG1 (interacts with) RPS3
280	92.0673	interacts with	tbr-miR-3155b (interacts with) UBE2D4
281	91.5502	interacts with	tbr-miR-8485 (interacts with) CIAO2A
282	91.2447	interacts with	tbr-miR-10400-5p (interacts with) PPP4C
283	91.2075	interacts with	CALM2 (interacts with) HSP90AA1
284	90.8619	interacts with	tbr-miR-4418 (interacts with) UBE2E1
285	90.1868	interacts with	tbr-miR-8485 (interacts with) CSNK1D
286	90.1122	interacts with	RPL39 (interacts with) UBA52
287	88.8189	interacts with	GPX1 (interacts with) PRDX1
288	88.6358	interacts with	tbr-miR-4418 (interacts with) OGG1
289	88.2983	interacts with	CSNK1A1 (interacts with) RPS27A
290	88.2841	interacts with	RAD51 (interacts with) RRM2
291	87.8587	interacts with	tbr-miR-4418 (interacts with) CSNK1D
292	87.8484	interacts with	EEF1A1 (interacts with) HSPA9
293	86.9086	interacts with	tbr-miR-4308 (interacts with) DDX6
294	86.8975	interacts with	GAPDH (interacts with) HSPA9
295	86.269	interacts with	ACTB (interacts with) PPP1CC
296	85.4771	interacts with	tbr-miR-10400-5p (interacts with) HSBP1
297	85.313	interacts with	tbr-miR-4418 (interacts with) RPL11
298	85.0563	interacts with	ARL2 (interacts with) TUBB6
299	84.2607	interacts with	RBX1 (interacts with) UBE2D3
300	84.1792	interacts with	DYRK2 (interacts with) UBA52
301	84.1736	interacts with	tbr-miR-4418 (interacts with) CSNK1E
302	84.1389	interacts with	ACTB (interacts with) CETN2
303	84.071	interacts with	tbr-miR-4418 (interacts with) RPL10
304	83.8767	interacts with	tbr-miR-4711-3p (interacts with) CSNK1D
305	83.6177	interacts with	CALML3 (interacts with) HSP90AA1
306	83.32	interacts with	AHCY (interacts with) MAT2A
307	83.1806	interacts with	tbr-miR-574-5p (interacts with) RPS27L
308	82.527	interacts with	RPS28 (interacts with) UBA52
309	82.4415	interacts with	tbr-miR-10400-5p (interacts with) ODC1
310	81.4546	interacts with	CSNK1E (interacts with) RPS27A
311	81.1382	interacts with	NDUFV1 (interacts with) SUCLG1
312	80.8889	interacts with	tbr-miR-4418 (interacts with) RPL37A
313	79.2972	interacts with	tbr-miR-4418 (interacts with) LSM3
314	79.207	interacts with	tbr-miR-3155b (interacts with) DYRK2
315	78.976	interacts with	tbr-miR-10400-5p (interacts with) UBE2E3
316	78.6741	interacts with	CSNK1A1 (interacts with) HSP90AA1
317	78.4972	interacts with	HSPA9 (interacts with) NFS1
318	77.9607	interacts with	tbr-miR-4711-3p (interacts with) RPS15A
319	77.8299	interacts with	RRM2 (interacts with) UBE2C
320	77.3996	interacts with	GAPDH (interacts with) HSP90AA1
321	77.1464	interacts with	GAPDH (interacts with) TUBB
322	76.7773	interacts with	AK1 (interacts with) RRM2
323	76.6277	interacts with	EEF1A1 (interacts with) TUBB
324	76.6168	interacts with	RPS23 (interacts with) UBA52
325	76.5545	interacts with	tbr-miR-551b-3p (interacts with) H2AZ2
326	75.7964	interacts with	DDX6 (interacts with) LSM4
327	75.2073	interacts with	ODC1 (interacts with) RRM2
328	74.8864	interacts with	EEF1A1 (interacts with) GAPDH
329	73.4621	interacts with	ODC1 (interacts with) PSMC1
330	73.3518	interacts with	HSP90AA1 (interacts with) RPS27A
331	73.0478	interacts with	CALM2 (interacts with) HSP90AB1
332	72.5938	interacts with	RPS27A (interacts with) TSR1
333	72.5138	interacts with	ACTB (interacts with) GAPDH
334	72.3228	interacts with	tbr-miR-551b-3p (interacts with) IDH2
335	71.9136	interacts with	GAPDH (interacts with) RPS3
336	71.8815	interacts with	RRM2B (interacts with) SUCLG1
337	71.7688	interacts with	RAD51 (interacts with) RPS27A
338	71.1048	interacts with	tbr-miR-4308 (interacts with) LSM3
339	70.6399	interacts with	tbr-miR-8485 (interacts with) ARF3
340	70.5862	interacts with	tbr-miR-551b-3p (interacts with) TSR1
341	70.4828	interacts with	tbr-miR-8485 (interacts with) LSM3
342	70.2544	interacts with	HSP90AB1 (interacts with) RPS27A
343	70.174	interacts with	ARF4 (interacts with) RAB1B
344	68.37	interacts with	CALML3 (interacts with) PPP1CB
345	67.3262	interacts with	ACTB (interacts with) PPIA
346	67.2042	interacts with	RPS27A (interacts with) UBE2D4
347	66.5437	interacts with	tbr-miR-4418 (interacts with) RPS27L
348	66.1844	interacts with	RBX1 (interacts with) UBE2N
349	65.7325	interacts with	RPS27A (interacts with) UBE2E3
350	65.6939	interacts with	RPS27A (interacts with) UBE2D3
351	65.5033	interacts with	tbr-miR-551b-3p (interacts with) DNAJB7
352	65.0077	interacts with	CALML3 (interacts with) HSP90AB1
353	64.9983	interacts with	CSNK1D (interacts with) RPS27A
354	64.8931	interacts with	tbr-miR-551b-3p (interacts with) PSMC4
355	64.8479	interacts with	tbr-miR-4308 (interacts with) TSR1
356	64.8458	interacts with	GAPDH (interacts with) HSP90AB1
357	64.5467	interacts with	RPS27A (interacts with) UBE2E1
358	64.4408	interacts with	tbr-miR-4418 (interacts with) RPS23
359	64.2475	interacts with	DYNLL2 (interacts with) RAB18
360	64.0982	interacts with	ACTB (interacts with) RBX1
361	63.3061	interacts with	ABCE1 (interacts with) DDX6
362	63.2571	interacts with	MSH2 (interacts with) OGG1
363	62.9953	interacts with	tbr-miR-551b-3p (interacts with) LSM8
364	62.7691	interacts with	HSP90AA1 (interacts with) UBE2N
365	62.6817	interacts with	CCT5 (interacts with) TUBA1C
366	62.5364	interacts with	tbr-miR-551b-3p (interacts with) RPS15A
367	62.4452	interacts with	RPL15 (interacts with) UBA52
368	62.3419	interacts with	ABCE1 (interacts with) ACTB
369	62.1882	interacts with	RPL37A (interacts with) UBA52
370	61.7442	interacts with	tbr-miR-4711-3p (interacts with) ARPC4
371	61.6105	interacts with	tbr-miR-4711-3p (interacts with) ENO2
372	61.3107	interacts with	RPS27L (interacts with) UBA52
373	61.2898	interacts with	EEF1A1 (interacts with) RPL39
374	61.2849	interacts with	PSMC1 (interacts with) UBA52
375	61.2237	interacts with	tbr-miR-4308 (interacts with) RPL10
376	61.2047	interacts with	ACTB (interacts with) CCT5
377	60.8212	interacts with	tbr-miR-4711-3p (interacts with) OGG1
378	60.5896	interacts with	tbr-miR-626 (interacts with) POTEI
379	60.5075	interacts with	DYRK2 (interacts with) RPS27A
380	60.3959	interacts with	RBX1 (interacts with) UBA52
381	60.3942	interacts with	tbr-miR-8485 (interacts with) RAB18
382	60.2399	interacts with	OGG1 (interacts with) RAD51
383	60.2301	interacts with	tbr-miR-551b-3p (interacts with) G6PD
384	60.1196	interacts with	tbr-miR-4711-3p (interacts with) DNAJB7
385	59.8923	interacts with	RPS27A (interacts with) UBE2N
386	59.489	interacts with	CKS1B (interacts with) UBE2C
387	59.3834	interacts with	RAD51 (interacts with) UBE2C
388	58.9063	interacts with	RPL10 (interacts with) UBA52
389	58.3887	interacts with	tbr-miR-4308 (interacts with) DYNLL2
390	58.37	interacts with	tbr-miR-8485 (interacts with) DNAJB7
391	58.0992	interacts with	CSNK1E (interacts with) PPP1CB
392	57.9821	interacts with	PSMC5 (interacts with) RPS27A
393	57.3454	interacts with	CSNK1E (interacts with) RPS15A
394	57.1283	interacts with	EEF1A1 (interacts with) RPS23
395	56.8735	interacts with	PSMC5 (interacts with) UBA52
396	56.4721	interacts with	ENO2 (interacts with) G6PD
397	56.3075	interacts with	HSP90AB1 (interacts with) UBA52
398	56.1124	interacts with	ACTB (interacts with) POLR2F
399	56.0151	interacts with	DDX6 (interacts with) LSM5
400	55.9679	interacts with	CSNK1D (interacts with) RPS28
401	55.8842	interacts with	tbr-miR-551b-3p (interacts with) TUBA1C
402	55.7992	interacts with	tbr-miR-8485 (interacts with) GPX3
403	55.6545	interacts with	tbr-miR-4308 (interacts with) MSH2
404	55.5871	interacts with	CALM1 (interacts with) HSP90AA1
405	55.5093	interacts with	G6PD (interacts with) IDH2
406	55.4953	interacts with	EEF1A1 (interacts with) RPS27A
407	55.238	interacts with	ABCE1 (interacts with) RPS27A
408	55.0394	interacts with	PSMC5 (interacts with) RPL15
409	55.0332	interacts with	ACTB (interacts with) ARPC5
410	54.5815	interacts with	CALML3 (interacts with) PPP1CC
411	54.5711	interacts with	GAPDH (interacts with) PPIA
412	54.515	interacts with	PSMC1 (interacts with) VCP
413	53.8249	interacts with	tbr-miR-4711-3p (interacts with) CALM3
414	53.0058	interacts with	CETN2 (interacts with) UBE2N
415	52.9886	interacts with	CCT5 (interacts with) HSP90AA1
416	52.9437	interacts with	tbr-miR-551b-3p (interacts with) RPL23
417	52.3555	interacts with	EEF1A1 (interacts with) RPS28
418	52.1294	interacts with	PSMC4 (interacts with) RPS27A
419	51.6382	interacts with	tbr-miR-8485 (interacts with) RAB6B
420	51.4965	interacts with	CSNK1E (interacts with) RPS28
421	51.4751	interacts with	PEX2 (interacts with) UBE2D2
422	51.1845	interacts with	CSNK1D (interacts with) RPS15A
423	50.7281	interacts with	DYNLL2 (interacts with) HSP90AA1
424	50.2889	interacts with	EEF1A1 (interacts with) HSP90AA1
425	49.805	interacts with	tbr-miR-8485 (interacts with) TRIM23
426	49.7798	interacts with	NSA2 (interacts with) RPS27A
427	49.7627	interacts with	TRIM23 (interacts with) UBE2E1
428	49.7404	interacts with	ACTB (interacts with) EEF1A1
429	49.6906	interacts with	HSP90AA1 (interacts with) RPS3
430	49.6684	interacts with	RPS3 (interacts with) UBA52
431	49.4853	interacts with	CSNK1E (interacts with) RPS3
432	49.0787	interacts with	ARF3 (interacts with) RAB1B
433	49.007	interacts with	PSMC4 (interacts with) UBA52
434	48.9022	interacts with	tbr-miR-8485 (interacts with) UBE2D2
435	48.586	interacts with	PSMC1 (interacts with) RPS15A
436	48.1925	interacts with	NSA2 (interacts with) RPL15
437	47.6649	interacts with	PSMC2 (interacts with) RPS27A
438	47.6107	interacts with	CCT5 (interacts with) RPS3
439	47.5573	interacts with	RPS27A (interacts with) TRIM23
440	47.4613	interacts with	PSMC1 (interacts with) RPL11
441	46.9521	interacts with	RPS27A (interacts with) UBA52
442	46.9189	interacts with	RPL23 (interacts with) UBA52
443	46.8264	interacts with	EEF1A1 (interacts with) RPL37A
444	46.6817	interacts with	PSMC1 (interacts with) RPL23
445	46.5057	interacts with	ABCE1 (interacts with) RPL39
446	46.4014	interacts with	tbr-miR-4711-3p (interacts with) CSNK1E
447	46.2813	interacts with	RPS28 (interacts with) TSR1
448	46.087	interacts with	CKS1B (interacts with) RRM2
449	45.8317	interacts with	tbr-miR-626 (interacts with) METAP2
450	45.8127	interacts with	PSMC2 (interacts with) UBA52
451	45.6756	interacts with	CSNK1D (interacts with) RPS3
452	45.5995	interacts with	UBA52 (interacts with) VCP
453	44.9047	interacts with	CCT5 (interacts with) RPL15
454	44.8441	interacts with	ODC1 (interacts with) PSMC2
455	44.6861	interacts with	CCT5 (interacts with) RPS15A
456	44.5633	interacts with	tbr-miR-4308 (interacts with) LSM8
457	44.3692	interacts with	ABCE1 (interacts with) RPS28
458	43.7682	interacts with	CSNK1A1 (interacts with) RBX1
459	43.1234	interacts with	RBX1 (interacts with) UBE2E1
460	43.0011	interacts with	tbr-miR-4308 (interacts with) CALM1
461	42.7796	interacts with	CALM2 (interacts with) PPP1CB
462	42.7262	interacts with	RBX1 (interacts with) RPS27A
463	42.6472	interacts with	RPS27A (interacts with) VCP
464	42.4013	interacts with	CSNK1D (interacts with) RPS23
465	42.3356	interacts with	CCT5 (interacts with) PSMC5
466	42.2891	interacts with	CCT5 (interacts with) RPL10
467	42.2111	interacts with	PSMC5 (interacts with) RPS3
468	42.1628	interacts with	CSNK1D (interacts with) TSR1
469	41.913	interacts with	DDX6 (interacts with) LSM3
470	41.3172	interacts with	EEF1A1 (interacts with) RPS15A
471	41.1395	interacts with	DYNLL2 (interacts with) VCP
472	41.1131	interacts with	TRIM23 (interacts with) UBE2D3
473	40.9428	interacts with	EEF1A1 (interacts with) PSMC5
474	40.7048	interacts with	ODC1 (interacts with) PSMC5
475	40.5414	interacts with	ABCE1 (interacts with) CCT5
476	40.3078	interacts with	NSA2 (interacts with) RPS28
477	40.2928	interacts with	RPS15A (interacts with) UBA52
478	40.1515	interacts with	MSH2 (interacts with) RAD51
479	39.9779	interacts with	EEF1A1 (interacts with) RPL23
480	39.0735	interacts with	PSMC5 (interacts with) RPS15A
481	38.8265	interacts with	EEF1A1 (interacts with) HSP90AB1
482	38.8063	interacts with	RPS27L (interacts with) TSR1
483	38.4123	interacts with	RAD51 (interacts with) UBE2N
484	38.3609	interacts with	ABCE1 (interacts with) RPL37A
485	38.2622	interacts with	CCT5 (interacts with) EEF1A1
486	38.1168	interacts with	DYNLL2 (interacts with) HSP90AB1
487	38.0519	interacts with	PSMC1 (interacts with) RPS3
488	37.7894	interacts with	PSMC4 (interacts with) RPS3
489	37.6223	interacts with	UBE2N (interacts with) VCP
490	37.5411	interacts with	EEF1A1 (interacts with) RPL11
491	37.4553	interacts with	RPS15A (interacts with) TSR1
492	37.454	interacts with	PSMC2 (interacts with) RPS3
493	37.2705	interacts with	ABCE1 (interacts with) UBA52
494	36.9279	interacts with	CCT5 (interacts with) HSP90AB1
495	36.8819	interacts with	PSMC5 (interacts with) RPL10
496	36.3868	interacts with	PSMC1 (interacts with) RPS27A
497	36.3553	interacts with	RPL11 (interacts with) UBA52
498	34.9188	interacts with	EEF1A1 (interacts with) RPL10
499	34.7311	interacts with	ABCE1 (interacts with) TSR1
500	34.4945	interacts with	ABCE1 (interacts with) RPS23
501	34.3825	interacts with	CCT5 (interacts with) RPL23
502	34.1465	interacts with	PSMC2 (interacts with) RPL10
503	33.7207	interacts with	NSA2 (interacts with) RPL23
504	33.4864	interacts with	ABCE1 (interacts with) RPL15
505	33.4088	interacts with	EEF1A1 (interacts with) UBA52
506	33.2734	interacts with	ODC1 (interacts with) PSMC4
507	33.0211	interacts with	PSMC2 (interacts with) RPL15
508	33.0057	interacts with	EEF1A1 (interacts with) RPL15
509	32.7859	interacts with	PSMC5 (interacts with) RPL23
510	32.6335	interacts with	RPS3 (interacts with) TSR1
511	32.3982	interacts with	PSMC5 (interacts with) VCP
512	32.335	interacts with	PSMC4 (interacts with) RPL10
513	32.0726	interacts with	CCT5 (interacts with) PSMC2
514	31.7268	interacts with	PSMC5 (interacts with) RPL11
515	31.5888	interacts with	EEF1A1 (interacts with) RPS3
516	31.3915	interacts with	CSNK1E (interacts with) PPP1CC
517	31.3051	interacts with	ABCE1 (interacts with) RPL11
518	31.2605	interacts with	NSA2 (interacts with) RPS3
519	31.0935	interacts with	ABCE1 (interacts with) RPS3
520	30.8792	interacts with	RBX1 (interacts with) UBE2D4
521	30.3385	interacts with	ABCE1 (interacts with) RPS15A
522	30.3041	interacts with	NSA2 (interacts with) RPS15A
523	29.9687	interacts with	TRIM23 (interacts with) UBE2D2
524	29.388	interacts with	NSA2 (interacts with) RPL11
525	29.3132	interacts with	PSMC2 (interacts with) RPL11
526	29.14	interacts with	CCT5 (interacts with) RPL11
527	29.1129	interacts with	NSA2 (interacts with) TSR1
528	28.8209	interacts with	NSA2 (interacts with) RPS23
529	28.7264	interacts with	ABCE1 (interacts with) RPL23
530	28.1096	interacts with	GPX1 (interacts with) PRDX3
531	26.956	interacts with	ACTB (interacts with) HSP90AB1
532	26.7156	interacts with	PSMC4 (interacts with) RPS15A
533	26.7057	interacts with	ACTB (interacts with) HSP90AA1
534	26.437	interacts with	PSMC2 (interacts with) VCP
535	23.9102	interacts with	NSA2 (interacts with) RPL39
536	23.4348	interacts with	NSA2 (interacts with) RPL37A
537	23.4089	interacts with	CSNK1E (interacts with) TSR1
538	23.3	interacts with	PSMC4 (interacts with) RPL11
539	22.5119	interacts with	HSP90AA1 (interacts with) VCP
540	21.6033	interacts with	PSMC4 (interacts with) RPL23
541	20.9324	interacts with	ABCE1 (interacts with) RPL10
542	20.4734	interacts with	NSA2 (interacts with) UBA52
543	19.6518	interacts with	RPS23 (interacts with) TSR1
544	18.4749	interacts with	PSMC2 (interacts with) RPS15A
545	17.5599	interacts with	PSMC4 (interacts with) VCP
546	16.3736	interacts with	HSP90AB1 (interacts with) VCP
547	16.3083	interacts with	CSNK1E (interacts with) RPS23
548	16.0457	interacts with	ABCE1 (interacts with) EEF1A1
549	15.4412	interacts with	NSA2 (interacts with) RPS27L
550	13.9923	interacts with	CALM2 (interacts with) PPP1CC
551	11.504	interacts with	PSMC2 (interacts with) RPL23
